# Supplementary material for: Induction of male neogametogenesis in a three-dimensional microenvironment supporting successful fertilization and proper embryo development
Source: Mol Hum Reprod. 2026 Jun 4;32(3):gaag036. doi: 10.1093/molehr/gaag036 (PMC13338338; doi:10.1093/molehr/gaag036)
Supplement: gaag036_Supplementary_Data [file gaag036_supplementary_data.zip]

Archive with 4 entries (4 files):
- Spherification_v1_Graphical Abstract.pptx
- Supplementary Information.pdf
- Supplementary Video S1.avi
- Supplementary Video S2.avi
